# Supplementary material for: Removal of Hazardous Organic Dyes from Liquid Wastes Using Advanced Nanomaterials
Source: Int J Mol Sci. 2024 Sep 6;25(17):9671. doi: 10.3390/ijms25179671 (PMC11396100; doi:10.3390/ijms25179671)
Supplement: Supplementary file 1 [file ijms-25-09671-s001.zip]

Archive with 1 entries (1 files):
- ijms-3168186-supplementary.pdf
